# Supplementary material for: Building a Layer-Structured Aluminum/Graphene Composite with Significant Improvement in Electrical Conductivity
Source: Materials (Basel). 2024 Jun 18;17(12):2979. doi: 10.3390/ma17122979 (PMC11205440; doi:10.3390/ma17122979)
Supplement: Supplementary file 1 [file materials-17-02979-s001.zip]

Archive with 1 entries (1 files):
- materials-3019092-supplementary.pdf
